# Supplementary material for: Afraid of the dark: Light acutely suppresses activity in the human amygdala
Source: PLoS One. 2021 Jun 16;16(6):e0252350. doi: 10.1371/journal.pone.0252350 (PMC8208532; doi:10.1371/journal.pone.0252350)
Supplement: S1 Table — Data are shown for a measure of the light source at ~100 photopic lux in 1 nm bins from 360nm to 760nm. Data are reported in μW/cm2, measured using a MK350N Spectrometer (UPRTek, Taiwan). (XLSX) [file pone.0252350.s002.xlsx]

## Sheet: ESPD2018_0920_100918
Wavelength(nm)	µW/cm²
360	0.00330335
361	0.00340696
362	0.00319939
363	0.00305754
364	0.00291533
365	0.00309161
366	0.00326823
367	0.00303598
368	0.00280338
369	0.00297896
370	0.00315419
371	0.00306692
372	0.00316602
373	0.00326511
374	0.00355751
375	0.00385026
376	0.00367329
377	0.00349632
378	0.003424
379	0.00335168
380	0.00317992
381	0.00300851
382	0.00307909
383	0.00314967
384	0.00360897
385	0.00383218
386	0.00338575
387	0.00317749
388	0.00296957
389	0.00298
390	0.00299078
391	0.00299217
392	0.00299391
393	0.00317123
394	0.0033489
395	0.00339688
396	0.00344486
397	0.00356968
398	0.00369484
399	0.00356342
400	0.0033409
401	0.00311838
402	0.00303042
403	0.00294211
404	0.00316532
405	0.00338819
406	0.00346572
407	0.00331065
408	0.00336593
409	0.00342122
410	0.00351752
411	0.00361349
412	0.00392814
413	0.00400776
414	0.00408773
415	0.00447505
416	0.00486237
417	0.00558799
418	0.00631395
419	0.00691371
420	0.00751346
421	0.00803047
422	0.00854748
423	0.00909821
424	0.00964894
425	0.0102929
426	0.0107956
427	0.011298
428	0.0119816
429	0.0126651
430	0.0134603
431	0.0142554
432	0.0150773
433	0.0158993
434	0.0164754
435	0.0170518
436	0.0175921
437	0.0181328
438	0.019205
439	0.0200948
440	0.0209842
441	0.0215822
442	0.0221798
443	0.0226499
444	0.02312
445	0.0234169
446	0.0237135
447	0.0239203
448	0.0241272
449	0.0241686
450	0.0240858
451	0.0241495
452	0.0241575
453	0.0241655
454	0.0246234
455	0.0250809
456	0.0252123
457	0.0253434
458	0.0257147
459	0.0260861
460	0.0263322
461	0.0265787
462	0.0271236
463	0.027555
464	0.0279869
465	0.0285797
466	0.0291728
467	0.0295608
468	0.0299492
469	0.0305093
470	0.0310691
471	0.0315899
472	0.0321111
473	0.0329518
474	0.0332957
475	0.0336392
476	0.0344559
477	0.0352722
478	0.0361105
479	0.0369491
480	0.0374828
481	0.0380169
482	0.0386559
483	0.0392946
484	0.0396715
485	0.0406029
486	0.0415347
487	0.0422562
488	0.042978
489	0.0438524
490	0.0447265
491	0.0454782
492	0.0462302
493	0.0480152
494	0.0488723
495	0.049729
496	0.0507811
497	0.0518328
498	0.0528706
499	0.0539088
500	0.0550207
501	0.056133
502	0.0572542
503	0.0583755
504	0.0602854
505	0.0612213
506	0.0621576
507	0.0633217
508	0.0644861
509	0.065639
510	0.0667923
511	0.0680245
512	0.069257
513	0.0706627
514	0.0718434
515	0.0730242
516	0.0739608
517	0.0748975
518	0.0759837
519	0.0770698
520	0.0782676
521	0.0794657
522	0.0809514
523	0.082009
524	0.0830667
525	0.0842259
526	0.0853854
527	0.086473
528	0.0875609
529	0.088509
530	0.0896376
531	0.0907658
532	0.0914827
533	0.0921997
534	0.0932097
535	0.0942194
536	0.0948438
537	0.0954679
538	0.0968885
539	0.0975359
540	0.0981833
541	0.0993668
542	0.100551
543	0.101792
544	0.103034
545	0.105272
546	0.106796
547	0.108319
548	0.110368
549	0.112417
550	0.114077
551	0.115737
552	0.118214
553	0.120692
554	0.124156
555	0.1268
556	0.129444
557	0.132424
558	0.135403
559	0.137741
560	0.140079
561	0.144031
562	0.146555
563	0.149078
564	0.151757
565	0.154436
566	0.156861
567	0.159286
568	0.163569
569	0.165508
570	0.167447
571	0.169693
572	0.171939
573	0.173786
574	0.175631
575	0.178798
576	0.180802
577	0.182806
578	0.185031
579	0.187257
580	0.189755
581	0.192158
582	0.19456
583	0.196128
584	0.197695
585	0.199577
586	0.201459
587	0.204108
588	0.205937
589	0.207765
590	0.20923
591	0.210695
592	0.212058
593	0.213421
594	0.213752
595	0.214554
596	0.215356
597	0.21543
598	0.215283
599	0.213476
600	0.212512
601	0.211547
602	0.209709
603	0.207871
604	0.205661
605	0.20345
606	0.196111
607	0.192251
608	0.18839
609	0.18396
610	0.179528
611	0.170154
612	0.165435
613	0.160716
614	0.156397
615	0.152078
616	0.144097
617	0.141269
618	0.138441
619	0.136746
620	0.13505
621	0.134244
622	0.13515
623	0.136056
624	0.138478
625	0.1409
626	0.14729
627	0.151932
628	0.156573
629	0.162567
630	0.168562
631	0.182817
632	0.190793
633	0.19877
634	0.207939
635	0.217107
636	0.234042
637	0.243325
638	0.252607
639	0.261753
640	0.270898
641	0.287135
642	0.294832
643	0.30253
644	0.309585
645	0.316641
646	0.327339
647	0.332072
648	0.336805
649	0.339921
650	0.343037
651	0.346187
652	0.346936
653	0.347685
654	0.34721
655	0.346736
656	0.343072
657	0.34067
658	0.338267
659	0.33527
660	0.332273
661	0.325738
662	0.322398
663	0.319059
664	0.313126
665	0.310437
666	0.307748
667	0.305315
668	0.302882
669	0.299323
670	0.298083
671	0.296843
672	0.294959
673	0.294416
674	0.293873
675	0.293314
676	0.292755
677	0.292304
678	0.291571
679	0.290838
680	0.290134
681	0.289472
682	0.28881
683	0.288192
684	0.287574
685	0.285042
686	0.283267
687	0.281493
688	0.276903
689	0.273954
690	0.271006
691	0.266904
692	0.262802
693	0.252581
694	0.246237
695	0.239893
696	0.225876
697	0.21733
698	0.208784
699	0.191767
700	0.182927
701	0.174087
702	0.164863
703	0.15564
704	0.137767
705	0.129141
706	0.120515
707	0.103715
708	0.0953737
709	0.0870324
710	0.0723594
711	0.0654186
712	0.0584778
713	0.0526801
714	0.0468821
715	0.0369808
716	0.0324195
717	0.0278579
718	0.0212355
719	0.0186832
720	0.0161305
721	0.0125938
722	0.0113536
723	0.0101134
724	0.00910481
725	0.00861249
726	0.00811982
727	0.00799501
728	0.00742619
729	0.00685703
730	0.00708998
731	0.00714735
732	0.00703227
733	0.0070427
734	0.00705278
735	0.00800683
736	0.00813582
737	0.00826446
738	0.00805794
739	0.00807775
740	0.00809722
741	0.00905092
742	0.00971396
743	0.0103773
744	0.0116805
745	0.0126251
746	0.0135694
747	0.0147822
748	0.0161326
749	0.0174833
750	0.0202749
751	0.0227041
752	0.0251338
753	0.0297597
754	0.0324946
755	0.0352295
756	0.0396444
757	0.0419589
758	0.0442734
759	0.0498694
760	0
